# Supplementary material for: Unveiling the Morphology of Carbon-Supported Ru Nanoparticles by Multiscale Modeling
Source: Nano Lett. 2024 Jan 29;24(9):2689–97. doi: 10.1021/acs.nanolett.3c03796 (PMC10921456; doi:10.1021/acs.nanolett.3c03796)
Supplement: Supplementary file 1 — nl3c03796_si_001.zip [file nl3c03796_si_001.zip]

Archive with 1 entries (1 files):
- DPMD_ForceField_Ru@graphene.pb
